# Supplementary material for: “AI’s gonna have an impact on everything in society, so it has to have an impact on public health”: a fundamental qualitative descriptive study of the implications of artificial intelligence for public health
Source: BMC Public Health. 2021 Jan 6;21:40. doi: 10.1186/s12889-020-10030-x (PMC7787411; doi:10.1186/s12889-020-10030-x)
Supplement: Supplementary file 4 — Additional file 4. Detailed Coding Information. [file 12889_2020_10030_MOESM4_ESM.xlsx]

## Sheet: Sheet1
Additional File 4.
Code	Number of Times Coded (including all sub-codes)
AI Community Perspective	1
AI Framework	3
Basic Income	1
Barriers	126
Difficult Data Access	9
Private data ownership	4
Higher stakes	4
Human Interaction Needed	1
Individual-focused	1
Lack of Collaboration	4
Lack of Leadership	2
Limited Capacity	27
Device Cost	1
Difficult Implementation	1
Financial Barriers	2
Insufficient Computing Infrastructure	6
Lack of Expertise	15
Lack of Transparency	1
Red tape	1
Limits of AI	35
Human input required	1
Limited Accuracy	1
Limited Explainability	6
Measurement Error	2
Not Suited for Causal Inference	1
Poor Generalizability	4
Selection Bias	4
Signal to Noise Ratio Issues	7
Unlikely to Increase Health Promotion Impact	2
Poor Data Quality	25
Poor Interdisciplinary Communication	4
Privacy Issues	11
Variety of Practice	3
Changing Internet	1
Current Uses in Public Health	34
AI Not Currently Applied	4
Already happening	1
Biomedical Applications	1
Communicable Disease Control	6
Low- and Middle-Income Country Applications	4
Opioids Crisis	1
Perinatal Health	1
Population Health Assessment	1
Screening	3
Substance Use	1
Surveillance	3
Different Disciplinary Cultures	5
Epidemiology vs Computer Science	1
Evaluation of AI Needed	4
Hottest Areas	2
Hype	11
Fear of AI	1
Not a Panacea	1
Not That Big of a Jump	3
Impressions of AI	18
Public Health Appetite for AI	3
Low- and Middle-Income Countries	7
Natural Language Processing	6
Next Steps for AI and Public Health	12
Open Data	4
Opportunities	188
Accelerated Pre-processing	2
Better Data Fusion	12
Blockchain	2
Causal Reasoning	7
Designing Interventions	2
Enhanced Surveillance	23
Chronic Disease Surveillance	1
Global Surveillance	1
Equity Enhancing	5
Expanding Access	1
Healthcare Data	1
Human-Machine Synergy	6
Imaging	2
Impact Evaluation	2
Increased Efficiency	3
Knowledge Translation	11
Leapfrogging	1
Less Mistakes	1
Leverages Big Data	21
Logistics	5
Maximizing Impact	1
New Horizons	1
Novel Data Sources	14
Objectivity	7
Optimize High Cost Service Delivery	2
Personalized Health Promotion	10
Health Promotion on Social Media	2
Planning	1
Population-focus	1
Precision Public Health	1
Prediction Models	6
Prioritizing	3
Realtime insights	10
Research Methods	9
Screening	9
Wearables	6
Potential AI Applications	29
Causal Inference	1
Communicable Disease Control	9
Long-term care Surveillance	2
Opioids Crisis	6
Personalized health promotion	2
Population Health Assessment	1
Prioritization	1
Remove Bias	1
Research	1
Sexually Transmitted Illnesses	2
Youth Suicide	1
Public Acceptability	4
Regulation Needed	26
Adoption	2
Appraisal	4
Questionable Impact	4
Re-training	1
Social Determinants of Health	4
Societal Impacts	7
Statistics vs Machine Learning	6
Threats	62
Amplifies Bias	20
Gender Bias	1
Ethical Challenges	7
Informed Consent	1
Hackable	1
Inappropriate Use	1
Exacerbates Inequity	20
Job Loss	4
Lack of critical appraisal	2
Nanny State	2
Opportunity Cost	3
Pervasiveness	1
Reproducibility	1
Unsupervised Learning	1
When to Apply AI	1
Workforce shifts	8
Detailed Coding Information. Sub-codes are indicated by an indentation and smaller text size.
