# Supplementary material for: “AI’s gonna have an impact on everything in society, so it has to have an impact on public health”: a fundamental qualitative descriptive study of the implications of artificial intelligence for public health
Source: BMC Public Health. 2021 Jan 6;21:40. doi: 10.1186/s12889-020-10030-x (PMC7787411; doi:10.1186/s12889-020-10030-x)
Supplement: Supplementary file 5 — Additional file 5. Specific Participant Characteristics. [file 12889_2020_10030_MOESM5_ESM.xlsx]

## Sheet: Sheet1
Additional File 5
Participant ID	Continent	Organization Type	Primary Area of Expertise
1	North America	Academia, Government	Public Health
2	North America	Government	Public Health
3	North America	Academia, Government	Public Health
4	North America	Academia	Artificial Intelligence
5	North America	Academia	Public Health
6	North America	Academia	Epidemiology
7	North America	Academia, Government, Industry	Public Health
8	North America	Government	Epidemiology
9	North America	Government	Public Health
10	North America	Industry	Medicine
11	North America	Non-governmental Organization, Industry	Artificial Intelligence
12	North America	Academia	Epidemiology
13	North America	Academia, Government, Non-governmental Organization	Medicine
14	Asia	Academia	Public Health
15	North America	Academia, Government	Medicine
